# Supplementary material for: Conserved behavioral and genetic mechanisms in the pre-hatching molt of the nematode Pristionchus pacificus
Source: EvoDevo. 2014 Sep 19;5:31. doi: 10.1186/2041-9139-5-31 (PMC4177371; doi:10.1186/2041-9139-5-31)
Supplement: Additional file 1 — P. pacificus active behavior. DIC video of stage 1 juvenile (J1) P. pacificus PS312 wildtype during active behavior. Time-lapse video compiled from images taken over a 1.5 hour timeframe approximately 6 hours prior to hatching. [file 2041-9139-5-31-S1.zip]

Archive with 1 entries (1 files):
- 2959313021344845_add1.wmv
