# Supplementary material for: Conserved behavioral and genetic mechanisms in the pre-hatching molt of the nematode Pristionchus pacificus
Source: EvoDevo. 2014 Sep 19;5:31. doi: 10.1186/2041-9139-5-31 (PMC4177371; doi:10.1186/2041-9139-5-31)
Supplement: Additional file 3 — C. elegans active behavior. DIC video of C. elegans N2 wildtype embryo during active behavior. Time-lapse video compiled from images taken over a 1-hour timeframe approximately 3 hours prior to hatching. [file 2041-9139-5-31-S3.zip]

Archive with 1 entries (1 files):
- 2959313021344845_add3.wmv
