# Supplementary material for: Conserved behavioral and genetic mechanisms in the pre-hatching molt of the nematode Pristionchus pacificus
Source: EvoDevo. 2014 Sep 19;5:31. doi: 10.1186/2041-9139-5-31 (PMC4177371; doi:10.1186/2041-9139-5-31)
Supplement: Additional file 4 — Ppa-mlt(csu28) mutant molting phenotype. DIC Z-stack of the Ppa-mlt(csu28) molting deficiency in the stage 1 juvenile (J1) pre-hatching stage. [file 2041-9139-5-31-S4.zip]

Archive with 1 entries (1 files):
- 2959313021344845_add4.wmv
